# Supplementary material for: Germany’s Burden of Disease of Bloodstream Infections Due to Vancomycin-Resistant Enterococcus faecium between 2015–2020
Source: Microorganisms. 2022 Nov 16;10(11):2273. doi: 10.3390/microorganisms10112273 (PMC9717732; doi:10.3390/microorganisms10112273)
Supplement: Supplementary file 1 [file microorganisms-10-02273-s001.zip]

Archive with 1 entries (1 files):
- microorganisms-1994171-supplementary.pdf
